# Supplementary material for: Filopodome Mapping Identifies p130Cas as a Mechanosensitive Regulator of Filopodia Stability
Source: Curr Biol. 2019 Jan 21;29(2):202–216.e7. doi: 10.1016/j.cub.2018.11.053 (PMC6345628; doi:10.1016/j.cub.2018.11.053)
Supplement: Data S1. Constructs Imaged to Generate the Filopodia Map, Related to Figures 1, 2, 3, 4, and 6 — Data S1 highlights the various proteins / constructs imaged in this study as well as the number of filopodia analyzed to generate Figures 1, 2, 3, 4, and 7. [file mmc8.xlsx]

## Sheet: Sheet1
1) Plasmids used for Figure 1,2 and 4
Gene name	Plasmid name	Protein name	Other protein name	Geiger adhesome	Consensus adhesome	Accumulate to FA	Number of filopodia analysed	Number of cell analysed
ACTN1	mEmerald-Alpha-Actinin-19	Alpha-actinin-1		1	1	1	319	37
ALYREF	pcDNA6.2/N-emGFP ALYREF	THO complex subunit 4	ALY, BEF, THOC4	0	1	0	423	34
ANXA1	pcDNA6.2/N-emGFP ANXA1	Annexin A1		0	1	0	453	36
ACTR3	ARP3-GFP	Actin-related protein 3	ARP3	1	0	0	617	46
BAIAP2	pcDNA6.2/N-emGFP BAIAP2	Brain-specific angiogenesis inhibitor 1-associated protein 2	IRSP53	0	0	0	333	30
BCAR1	pGFP Cas	Breast cancer anti-estrogen resistance protein 1	p130Cas	1	0	1	404	73
BRIX1	pcDNA6.2/N-emGFP BRIX1	Ribosome biogenesis protein BRX1 homolog	Brix domain-containing protein 2	0	1	0	529	38
CDH1	E-cadherin-GFP	E-cadherin		0	0	0	237	15
CFL1	mEmerald-Cofilin-C-10	Cofilin-1		1	0	0	390	42
CORO1B	mEmerald-Coronin1B-C-10	Coronin-1B	Coronin-2	1	0	0	660	60
CRK	pGFP CrkII	Adapter molecule crk	Proto-oncogene c-Crk	1	0	1	349	46
CTTN	mEmerald-Cortactin-C-12	Src substrate cortactin		1	0	0	371	38
DIAPH1	mEmerald-mDia1-C-14	Protein diaphanous homolog 1	mdia1	0	0	0	388	40
DIAPH3	mEmerald-mDia2-C-14	Protein diaphanous homolog 3	mdia2	0	0	0	699	58
DIMT1	pcDNA6.2/N-emGFP DIMT1	Probable dimethyladenosine transferase, EC 2.1.1.183		0	1	0	443	30
EFHD2	EFHD2-GFP	EF-hand domain-containing protein D2	Swiprosin-1	0	0	0	398	38
EPS8	pEGFP C1-Eps8 WT	Epidermal growth factor receptor kinase substrate 8		0	0	0	467	41
EZR	Ezrin-GFP	Ezrin		1	0	0	350	52
FABP3	GFP-MDGI	Fatty acid-binding protein	MDGI	1	0	0	233	26
FAU	pcDNA6.2/N-emGFP FAU	40S ribosomal protein S30		0	1	0	494	39
FBLIM1	mEmerald-Migfilin-C-14	Filamin-binding LIM protein 1	Migfilin	1	1	1	542	46
FERMT1	pDsRedC1-Kindlin-1	Fermitin family homolog 1	Kindlin-1	1	0	0	309	28
FERMT2	Kindlin-2-GFP	Fermitin family homolog 2	Kindlin-2	1	1	1	329	60
FHL2	pcDNA6.2/N-emGFP FHL2	Four and a half LIM domains protein 2, FHL-2	FHL2	1	1	1	464	35
FHL3	pcDNA6.2/N-emGFP FHL3	Four and a half LIM domains protein 3, FHL-3		0	1	1	574	40
FLNA	GFP-FilaminA	Filamin-A, FLN-A		1	0	0	682	88
FMNL2	FMNL2-GFP	Formin-like protein 2		0	0	0	556	39
FMNL3	FMNL3-GFP	Formin-like protein 3		0	0	0	336	20
FSCN1	mEmerald-Fascin-C-10	Fascin		0	0	0	275	50
HP1BP3	pcDNA6.2/N-emGFP HP1BP3	Heterochromatin protein 1-binding protein 3	HP1-BP74	0	1	0	635	41
ILK	GFP-ILK	Integrin-linked protein kinase		1	1	1	333	49
IQGAP1	pEGFP-IQGAP1	Ras GTPase-activating-like protein IQGAP1		0	1	0	243	30
ITGA5	Integrin alpha5-GFP	Integrin alpha-5		1	1	1	389	42
ITGB1BP1	GFP-ICAP-1	Integrin beta-1-binding protein 1	ICAP-1	1	0	0	370	48
KANK1	GFP-KANK1	KN motif and ankyrin repeat domain-containing protein 1	KANK1	0	0	1	306	44
KANK2	GFP-KANK2	KN motif and ankyrin repeat domain-containing protein 2	KANK2	0	0	1	216	35
KANK3	GFP-KANK3	KN motif and ankyrin repeat domain-containing protein 3	KANK3	0	0	1	251	44
KANK4	GFP-KANK4	KN motif and ankyrin repeat domain-containing protein 4	KANK4	0	0	1	216	41
LASP1	mEmerald-LASP1-C-10	LIM and SH3 domain protein 1, LASP-1		1	1	1	370	39
LIMA1	EGFP-EPLIN alpha	LIM domain and actin-binding protein 1 alpha	EPLIN alpha	0	0	0	327	41
LIMA1	EGFP-EPLIN beta	LIM domain and actin-binding protein 1 beta	EPLIN beta	0	0	0	323	42
LIMS1	mEmerald-PINCH-C-14	LIM and senescent cell antigen-like-containing domain protein 1	Pinch	1	1	1	449	56
MSN	Moesin-GFP	Moesin		1	0	0	428	45
MYO15	pEGFP-C2-Myo15a	Unconventional myosin-XV		0	0	0	478	58
MYH9	mEmerald-MyosinIIA-C-18	Myosin-9	Non-muscle myosin Myosin2A	0	0	0	285	40
MYH10	mEmerald-MyosinIIB-C-18	Myosin-10	Non-muscle myosin Myosin2B	0	0	0	440	54
MYO7A	pcDNA6.2/N-emGFP MYO7A	Unconventional myosin-VIIa		0	0	0	280	15
NISCH	pcDNA6.2/C-emGFP Nisch	Nischarin	IRAS	1	0	0	349	48
P4HB	pcDNA6.2/C-emGFP P4HB	Protein disulfide-isomerase, PDI, EC 5.3.4.1		0	1	0	521	41
PALLD	mEmerald-Palladin-C-7	Palladin		1	1	1	384	43
PARVA	mEmerald-Parvin-C-14	Alpha-parvin		1	1	1	279	41
PCOLCE	pcDNA6.2/N-emGFP PCOLCE	Procollagen C-endopeptidase enhancer 1	PCPE-1	0	1	0	493	36
PDLIM1	pcDNA6.2/C-emGFP PDLIM1	PDZ and LIM domain protein 1		0	1	1	574	44
PDLIM5	pcDNA6.2/N-emGFP PDLIM5	PDZ and LIM domain protein 5		0	1	1	475	41
PDLIM7	pcDNA6.2/N-emGFP PDLIM7	PDZ and LIM domain protein 7		0	1	1	483	36
PLS3	pcDNA6.2/N-emGFP PLS3	Plastin-3		0	1	0	544	42
POLDIP3	pcDNA6.2/N-emGFP POLDIP3	Polymerase delta-interacting protein 3	SKAR	0	1	0	470	37
PPFIA1	PPFIA1-GFP	Liprin alpha1		1	0	0	317	25
PRSS23	pcDNA6.2/C-emGFP PRSS23	Serine protease 23, EC 3.4.21.		0	1	0	355	27
PTEN	GFP-PTEN	Phosphatidylinositol 3,4,5-trisphosphate 3-phosphatase and dual-specificity protein phosphatase PTEN		1	0	0	358	40
PTK2	GFP-FL-FAK	Focal adhesion kinase 1		1	1	1	507	67
PXN	mEmerald-Paxillin-22	Paxillin		1	1	1	325	47
RAPH1	pEGFP-C1-Lamellipodin	Ras-associated and pleckstrin homology domains-containing protein 1	Lamellipodin	0	0	0	928	45
SERPINE1	pcDNA6.2/N-emGFP SERPINE1	Plasminogen activator inhibitor 1, PAI		0	1	0	405	31
SHARPIN	GFP-Sharpin	Sharpin		1	0	0	353	34
SORBS1	pcDNA6.2/N-emGFP SORBS1	Sorbin and SH3 domain-containing protein 1		1	1	1	516	39
SYNCRIP	pcDNA6.2/C-emGFP SYNCRIP	Heterogeneous nuclear ribonucleoprotein Q, hnRNP Q		0	1	0	298	20
TES	mEmerald-TES-C-14	Testin		1	1	1	679	60
TGM2	pcDNA6.2/C-emGFP TGM2	Protein-glutamine gamma-glutamyltransferase 2		0	1	0	382	40
TLN1	PEGFP-Talin-1	Talin-1		1	1	1	250	47
TLN2	mCherry-Talin-2	Talin-2		0	0	1	323	33
TNS1	eGFP-TNS1	Tensin-1		1	0	1	369	45
TNS2	eGFP-TNS2	Tensin-2		0	0	1	322	42
TNS3	eGFP-TNS3	Tensin-3		0	1	1	284	46
TNS4	eGFP-TNS4	Tensin-4		0	0	1	337	44
TRIP6	pcDNA6.2/N-emGFP TRIP6	Thyroid receptor-interacting protein 6, TR-interacting protein 6, TRIP-6		1	1	1	402	36
VASP	mEmerald-VASP-N-10	Vasodilator-stimulated phosphoprotein, VASP		1	1	1	297	50
VCL	Vinculin-GFP	Vinculin		1	1	1	507	40
ZYX	mEmerald-Zyxin-6	Zyxin		1	1	1	280	49
2) Plasmids used for Figure 3 (PI reporters)
Plasmid name	Reporter for	Number of filopodia analysed	Number of cell analysed
BTK-PH-EGFP	PI(3,4,5)P3	335	38
EGFP-tagged tandem FYVE PH	PI(3)P	402	36
PLC(δ1)-PH-EGFP	PI(4,5)P2	293	36
TAPP-PH-EGFP	PI(3,4)P2	489	44
CAAX-GFP	Plasma membrane	446	51
GFP-P4M-SidM	PI(4)P	484	40
3) Plasmids used for Figure 7 (BCAR1 deletion constructs)
Plasmid name	Protein name	Other protein name	Number of filopodia analysed	Number of cell analysed
GFP-Cas-wt	Breast cancer anti-estrogen resistance protein 1	p130Cas	306	35
GFP-CasdeltaSH3	Breast cancer anti-estrogen resistance protein 1	P130Cas deltaSH3	295	36
GFP-CasdeltaCCHD	Breast cancer anti-estrogen resistance protein 1	p130Cas deltaCCHD	450	32
GFP-Cas-deltaCCH-deltaSH3	Breast cancer anti-estrogen resistance protein 1	p130Cas deltaCCHD-deltaSH3	423	29
GFP-BCAR1 CCHD	Breast cancer anti-estrogen resistance protein 1	p130Cas CCHD domain	388	39
GFP-FAK-FAT	FAK	FAK FAT domain	417	41

## Sheet: Sheet2
Plasmid	Box
MDGI	3
Alpha-Actinin	5
PLC delta PH	5
FYVE Ph domain	6
BTK PH domain	12
TAPP PH domain	12
Kindlin-2	14
Liprin alpha1	15
Vinculin	15
Ezrin	16
FMNL2	18
Zyxin	18
ITGA5 GFP	19
Sharpin	19
Tensin-1	19
Tensin-2	19
Tensin-3	19
Fascin-C	20
FLNa	21
Talin-1 GFP	21
ILK	22
Moesin	22
FAK	23
Kindlin-1	23
Myosin2A	23
Paxillin	23
PTEN	23
ICAP1	24
KANK1	24
KANK2	24
KANK3	24
KANK4	24
Talin-2	24
Tensin-4	24
CRK II GFP	25
Eplin alpha	25
Eplin beta	25
IQGAP1	25
mDia1	25
Myosin2B	25
Nischarin	25
P130Cas	25
Parvin	25
Pinch	25
Vasp	25
