# Supplementary material for: Filopodome Mapping Identifies p130Cas as a Mechanosensitive Regulator of Filopodia Stability
Source: Curr Biol. 2019 Jan 21;29(2):202–216.e7. doi: 10.1016/j.cub.2018.11.053 (PMC6345628; doi:10.1016/j.cub.2018.11.053)
Supplement: Data S2. Resources Used to Generate the Filopodia Map, Related to Figures 1, 2, 3, 4, and 6 — Data S2 contains a PDF file where representative images highlight the subcellular localisation of each protein of interest (POI) to generate the filopodia map (Figure 2). Data S2 also contains the scripts used for generating the map. Script 1 is the ImageJ macro used to measure and export the line intensity profiles from filopodia. Script 2 is the R code used to extract, compile and average the line intensity profiles previously measured in ImageJ. Script 3 is the R code used to generate the filopodia map (using the “input table.csv” file) displayed in Figure 2. The “input table.csv” file contains the numerical values used to generate the filopodia map displayed in Figure 2. [file mmc9.zip › DataS1/Script 1.ijm]

		requires("1.51a");																			// To maintain general compatibility requirements (i.e. presence of CLAHE)
		current_version_script = "v1.1";															// The version number is saved in the log of the expriment
		number_of_tif = 0;																			// Initialization of file counter
		file_name_index = 0;																		// Initialization of index for storage

	
	// Directory structure
	
	source_directory = getDirectory("Choose the directory to analyze");							// Source data loading
	results_directory = getDirectory("Choose the result directory ");							// Path for the results and various outputs
	LineProf_results_directory = results_directory+"Line Profiles"+File.separator;					// Assemble string for temporary folder
	File.makeDirectory(LineProf_results_directory);
	temp_results_directory = results_directory+"temp"+File.separator;					// Assemble string for temporary folder
	File.makeDirectory(temp_results_directory);	
	
	// Create temporary directory within the results location
	Contrast_adjusted = results_directory+"Projection to analyse contrast adjusted"+File.separator;
	File.makeDirectory(Contrast_adjusted);	
	// File listing and counting the number of compatible files available

	all_files_list = getFileList(source_directory);															// Create an array with the name of all the elements in the folder
	number_files = lengthOf(all_files_list);																// Count the total number of elements in the source folder
	for (i=0; i<number_files; i++) {																		// |
	if (endsWith(all_files_list[i], ".dv") || endsWith(all_files_list[i], ".tif")) {						// |
		number_of_tif = number_of_tif + 1;																	// |— Count the number of TIFF/TIF files
	}																										// |
}																											// |
	if (number_of_tif == 0) {																				//  ||
	exit("Duh! This folder doesn't contain any compatible files!");											//  ||— Clean exit if no compatible file present in the location
}																											//  ||

// Creating array for full and extensionless filenames
	
	file_shortname=newArray(number_of_tif);																	// Array allocation
	file_fullname=newArray(number_of_tif);																	// Array allocation
	for (i=0; i<number_files; i++) {																		// 
		length_name=lengthOf(all_files_list[i]);															// 
	if (endsWith(all_files_list[i], ".dv")) {																// |
		file_fullname[file_name_index]=all_files_list[i];													// |
		file_shortname[file_name_index]=substring(all_files_list[i],0,length_name-5);						// |— Storage of filename for TIFF file
		file_name_index = file_name_index + 1;																// |
		}																									// |
	if (endsWith(all_files_list[i], ".tif")) {																//  ||
		file_fullname[file_name_index]=all_files_list[i];													//  ||
		file_shortname[file_name_index]=substring(all_files_list[i],0,length_name-4);						//  ||— Storage of filename for TIF file
		file_name_index = file_name_index + 1;																//  ||
	}																										//  ||
}																											// 

	// Main analysis loop, 1 iteration per tif/tiff file
	

	for (p=0; p<number_of_tif; p++) {																		// Beginning of main analysis loop
	showProgress(p+1, number_of_tif);																		// Update progress bar within ImageJ status bar
	open(source_directory + file_fullname[p]);																// Load the image rank p
	resetMinAndMax();																						// Reset the intensity scale (to make predicatable results in case autoscale is default)
	run("Grays");
	rename("image");
	//run("Stack to Images");
	run("Split Channels");
	selectWindow("C1-image"); rename("image-0001");
	selectWindow("C2-image"); rename("image-0002");
	selectWindow("C3-image"); rename("image-0003");
	
	setTool("rectangular");	
	run("Brightness/Contrast...");		
	waitForUser("Adjust contrast.\n Then click Ok");												// Dialog box for user to choose the cell to analyse
	selectWindow("image-0001"); run("16-bit");
	selectWindow("image-0002"); run("16-bit");
	selectWindow("image-0003"); run("16-bit");
	run("Merge Channels...", "c1=image-0001 c2=image-0003 c6=image-0002 keep");

	selectWindow("RGB"); rename("RGB2");
	selectWindow("RGB2");
	setTool("zoom");
	run("ROI Manager...");
	waitForUser("Draw filopodia.\n Then click Ok");
	roiManager("Save", Contrast_adjusted+file_shortname[p]+" - ROI.zip");
	array1 = newArray("0");;
for (i=1;i<roiManager("count");i++){
        array1 = Array.concat(array1,i);
        Array.print(array1);
}

selectWindow("image-0001");
roiManager("select", array1); 
roiManager("Multi Plot");
Plot.showValues();
saveAs("Results", LineProf_results_directory+file_shortname[p]+" - 001.csv");
selectWindow("Profiles"); close();
run("Clear Results"); 

selectWindow("image-0002");
roiManager("select", array1); 
roiManager("Multi Plot");
Plot.showValues();
saveAs("Results", LineProf_results_directory+file_shortname[p]+" - 002.csv");
selectWindow("Profiles"); close();
run("Clear Results"); 


selectWindow("image-0003");
roiManager("select", array1); 
roiManager("Multi Plot");
Plot.showValues();
saveAs("Results", LineProf_results_directory+file_shortname[p]+" - 003.csv");
selectWindow("Profiles"); close();
run("Clear Results"); 
	run("Merge Channels...", "c1=image-0002 c2=image-0001 c6=image-0003 keep");
	selectWindow("RGB"); saveAs("Tiff",Contrast_adjusted+file_shortname[p]+" - RGB.tif");		
	selectWindow("image-0001"); saveAs("Tiff",Contrast_adjusted+file_shortname[p]+" - 0001.tif");
	selectWindow("image-0002"); saveAs("Tiff",Contrast_adjusted+file_shortname[p]+" - 0002.tif");
	selectWindow("image-0003");	saveAs("Tiff",Contrast_adjusted+file_shortname[p]+" - 0003.tif");
	run("Close All");
	roiManager("Deselect");
	roiManager("Delete");
	
	}																														// End of the results saving sub-loop
	
																															// End of main analysis loop
