# Supplementary material for: Filopodome Mapping Identifies p130Cas as a Mechanosensitive Regulator of Filopodia Stability
Source: Curr Biol. 2019 Jan 21;29(2):202–216.e7. doi: 10.1016/j.cub.2018.11.053 (PMC6345628; doi:10.1016/j.cub.2018.11.053)
Supplement: Data S2. Resources Used to Generate the Filopodia Map, Related to Figures 1, 2, 3, 4, and 6 — Data S2 contains a PDF file where representative images highlight the subcellular localisation of each protein of interest (POI) to generate the filopodia map (Figure 2). Data S2 also contains the scripts used for generating the map. Script 1 is the ImageJ macro used to measure and export the line intensity profiles from filopodia. Script 2 is the R code used to extract, compile and average the line intensity profiles previously measured in ImageJ. Script 3 is the R code used to generate the filopodia map (using the “input table.csv” file) displayed in Figure 2. The “input table.csv” file contains the numerical values used to generate the filopodia map displayed in Figure 2. [file mmc9.zip › DataS1/Script 2.R]

#Open libraries
library(readr)
library(ggplot2)
library(RColorBrewer) 
library(reshape2) 
library(gridExtra)
library(tools)
library(plyr)
library(matrixStats)
library(tidyverse)

# FIRST SPLIT ALL FILES INTO SINGLE FILOPODIA

# Choose file location
path <- file.choose()
DIR  <- dirname(path)


# create directories
dir.create(file.path(DIR, "single_in"))
DIROUT_single_IN <- file.path(DIR, "single_in", "") 
dir.create(file.path(DIR, "single_out"))
DIROUT_single_OUT <- file.path(DIR, "single_out", "") 
dir.create(file.path(DIR, "merge"))
DIROUT_merge <- file.path(DIR, "merge", "") 
dir.create(file.path(DIR, "temp"))
DIROUT_temp <- file.path(DIR, "temp", "")

fileNames <- dir(DIR, full.names=TRUE, pattern =".csv")

for (fileName in fileNames) {
  p = file_path_sans_ext(basename(fileName))
  Values <- read_csv(fileName) 
  Nbvalues = ncol(Values)/2
  
  # one solution
  dp <- tapply(as.list(Values), gl(ncol(Values)/2, 2), as.data.frame)
  i =1
  repeat {
    write.csv(dp[[i]], file=paste(DIROUT_single_IN,p,"_", i, ".csv", sep=""), row.names = F)
    i = i +1
    if (i == Nbvalues) {
      break
    }
  }
  
}


  #multmerge function
  multmerge = function(mypath){
  filenames=list.files(path=mypath, full.names=TRUE)
  datalist = lapply(filenames, function(x){read_csv(file=x)})
  Reduce(function(x,y) {join(x,y, by="ID")}, datalist)}
  
  # Multiple plot function
  
  multiplot <- function(..., plotlist=NULL, file, cols=1, layout=NULL) {
    library(grid)
    
    # Make a list from the ... arguments and plotlist
    plots <- c(list(...), plotlist)
    numPlots = length(plots)
    
    # If layout is NULL, then use 'cols' to determine layout
    if (is.null(layout)) {
      # Make the panel
      # ncol: Number of columns of plots
      # nrow: Number of rows needed, calculated from # of cols
      layout <- matrix(seq(1, cols * ceiling(numPlots/cols)),
                       ncol = cols, nrow = ceiling(numPlots/cols))
    }
    
    if (numPlots==1) {
      print(plots[[1]])
      
    } else {
      # Set up the page
      grid.newpage()
      pushViewport(viewport(layout = grid.layout(nrow(layout), ncol(layout))))
      
      # Make each plot, in the correct location
      for (i in 1:numPlots) {
        # Get the i,j matrix positions of the regions that contain this subplot
        matchidx <- as.data.frame(which(layout == i, arr.ind = TRUE))
        
        print(plots[[i]], vp = viewport(layout.pos.row = matchidx$row,
                                        layout.pos.col = matchidx$col))
      }
    }
  }
  

fileNames <- dir(DIROUT_single_IN, full.names=TRUE, pattern =".csv")

#Define protein name
protein <- basename(DIR)


# Loop to analyse all folder

for (fileName in fileNames) {
#Define file name whithout extansion
p = file_path_sans_ext(basename(fileName))

# read data:
Values <- read_csv(fileName) 

colnames(Values) <- c("X","Y")   # Rename the result table
  
  # Bin the data into 40
  output = tapply(Values[["Y"]], cut(Values[["X"]], 40), median)
 
  # Transform the binned data into a table
  Result <- as.data.frame.table(output)
  
 
  Result <- cbind(Result, "ID"=1:nrow(Result))          # Add a extra row to the table
  colnames(Result) <- c("Distance","Intensity", "ID")   # Rename the result table
  Result <- Result[c("ID", "Distance", "Intensity")]    # reorganize the column name
  write.csv(Result, file=paste(DIROUT_single_OUT, p, "_out.csv", sep=""), row.names = F)
 
  #Create a new table whithout distance
  temp_res = Result
  temp_res$Distance <- NULL
  colnames(temp_res) <- c("ID", p)                      # Rename the result table
  write.csv(temp_res, file=paste(DIROUT_temp, p, "_temp.csv", sep=""), row.names = F)
 
  
  #Plot Original data
  raw_data  <-  ggplot(data=Values, aes(x=X, y=Y, group=1)) +    geom_line()+    geom_point() + ggtitle("Raw data") +  labs(x="Filopodia Length",y="Intensity")
  
  #Plot Binned data
   binned_data <- barplot(output, main=p)
  
  #Plot Transform Binned data
 tfrm_data <- ggplot(data=Result, aes(x=ID, y=Intensity, group=1)) +    geom_line()+    geom_point() + ggtitle("Binned data") +  labs(x="Filopodia Length",y="Intensity")
  
  #Heatmap version of the binned data
 
  hm.palette <- colorRampPalette(rev(brewer.pal(11, 'Spectral')), space='Lab')  
  heatmap  <- ggplot(Result, aes(x = ID, y = 1, fill = Intensity))   + geom_tile()   +  coord_equal()    +   scale_fill_gradientn(colours = hm.palette(100))    + ylab(NULL)   + theme_minimal() + theme(axis.text.y = element_blank())
  pdf(file=paste(DIROUT_single_OUT, p, "_out.pdf"))
  Figure  <- multiplot(raw_data, tfrm_data, heatmap, col = 1)
  dev.off()
    } 

# end of loop

# Merge all the data ##########################
mymergeddata = multmerge(DIROUT_temp)
write.csv(mymergeddata, file=paste(DIROUT_merge, protein, "merge.csv", sep=""), row.names = F) # save the table full of merge data

# Calculate Mean, SD, count and SEM
Data_mean <- data.frame(ID=mymergeddata[,1], Means=rowMeans(mymergeddata[,-1],  na.rm = TRUE))
Data_mean <- transform(Data_mean, SD=rowSds(as.matrix(mymergeddata[,-1]), na.rm=TRUE))
Data_mean <- transform(Data_mean, Count=ncol(mymergeddata[,-1]))
Data_mean <- transform(Data_mean, SEM= SD/sqrt(Count))
write.csv(Data_mean, file=paste(DIROUT_merge, protein, "summary.csv", sep=""), row.names = F) # save the summary table 

#Plot the summary data
pd <- position_dodge(0.1) # move them .05 to the left and right
Mean_plot <- ggplot(Data_mean, aes(x= ID, y=Means)) + geom_errorbar(aes(ymin=Means-SEM, ymax=Means+SEM), colour="black", width=.1, position=pd) +  geom_line(position=pd) +  geom_point(position=pd, size=3)

#plot the summary data as a heat map
heatmap2  <- ggplot(Data_mean, aes(x = ID, y = 1, fill = Means))   + geom_tile()   +  coord_equal()    +   scale_fill_gradientn(colours = hm.palette(100))    + ylab(NULL)   + theme_minimal() + theme(axis.text.y = element_blank())

#plot all the individual filopodia as a heat maps
map= data.matrix(mymergeddata)
longData <- melt(map)
mergeplot <- ggplot(longData, aes(x = Var1, y = Var2, fill = value)) + geom_tile()   +  coord_equal()    +   scale_fill_gradientn(colours = hm.palette(100)) + ylab(NULL)   + theme(axis.line=element_blank(),axis.text.x=element_blank(), axis.text.y=element_blank(), axis.ticks=element_blank(), axis.title.x=element_blank(), axis.title.y=element_blank(),legend.position="none", panel.background=element_blank(), panel.border=element_blank(), panel.grid.major=element_blank(), panel.grid.minor=element_blank(),plot.background=element_blank()) 

#Plot all diagrams as figure
pdf(file=paste(DIROUT_merge, protein, "_summary.pdf"))
Figure2  <- multiplot(Mean_plot, heatmap2, mergeplot, col = 1)

dev.off()

# clear everything
closeAllConnections()
  rm(list=ls())
