# Supplementary material for: Filopodome Mapping Identifies p130Cas as a Mechanosensitive Regulator of Filopodia Stability
Source: Curr Biol. 2019 Jan 21;29(2):202–216.e7. doi: 10.1016/j.cub.2018.11.053 (PMC6345628; doi:10.1016/j.cub.2018.11.053)
Supplement: Data S2. Resources Used to Generate the Filopodia Map, Related to Figures 1, 2, 3, 4, and 6 — Data S2 contains a PDF file where representative images highlight the subcellular localisation of each protein of interest (POI) to generate the filopodia map (Figure 2). Data S2 also contains the scripts used for generating the map. Script 1 is the ImageJ macro used to measure and export the line intensity profiles from filopodia. Script 2 is the R code used to extract, compile and average the line intensity profiles previously measured in ImageJ. Script 3 is the R code used to generate the filopodia map (using the “input table.csv” file) displayed in Figure 2. The “input table.csv” file contains the numerical values used to generate the filopodia map displayed in Figure 2. [file mmc9.zip › DataS1/Script 3.R]

#Open libraries
library(readr)
library(ggplot2)
library(RColorBrewer) 
library(reshape2) 
library(gridExtra)
library(tools)
library(plyr)
library(matrixStats)
library(tidyverse)

hm.palette <- colorRampPalette(rev(brewer.pal(11, 'Spectral')), space='Lab')  

map= data.matrix(Filopodia_map)
longData <- melt(map)

#Plot all diagrams as figure
pdf(file=paste(DIROUT_merge, protein, "_plot.pdf"))
ggplot(longData, aes(x = Var1, y = Var2, fill = value)) + geom_tile()   +  coord_equal()    +   scale_fill_gradientn(colours = hm.palette(100), limits=c(0,30000), na.value="#9e0142") + ylab(NULL)   + theme_minimal()
