# Supplementary material for: Filopodome Mapping Identifies p130Cas as a Mechanosensitive Regulator of Filopodia Stability
Source: Curr Biol. 2019 Jan 21;29(2):202–216.e7. doi: 10.1016/j.cub.2018.11.053 (PMC6345628; doi:10.1016/j.cub.2018.11.053)
Supplement: Data S2. Resources Used to Generate the Filopodia Map, Related to Figures 1, 2, 3, 4, and 6 — Data S2 contains a PDF file where representative images highlight the subcellular localisation of each protein of interest (POI) to generate the filopodia map (Figure 2). Data S2 also contains the scripts used for generating the map. Script 1 is the ImageJ macro used to measure and export the line intensity profiles from filopodia. Script 2 is the R code used to extract, compile and average the line intensity profiles previously measured in ImageJ. Script 3 is the R code used to generate the filopodia map (using the “input table.csv” file) displayed in Figure 2. The “input table.csv” file contains the numerical values used to generate the filopodia map displayed in Figure 2. [file mmc9.zip › DataS1/input table.csv]

Bin	Actin	Plasma Membrane	MYO10	MYO15	MYO7A	ITGA5	TLN1	TLN2	FERMT1	FERMT2	ITGB1BP1	VCL	ILK	PARVA	LIMS1	BCAR1	CRK	VASP	TES	LASP1	TNS4	MSN	SERPIN1	KANK3	IQGAP1	DIAPH3	FMNL2	FMNL3	RAPH1	BAIAP2	EPS8	FSCN1	PLS3	ACTN1	CTTN	LIMA1 alpha	LIMA1 beta	CORO1B	EZR	CFL1	EFHD2	ZYX	FBLIM1	TRIP6	FHL2	FHL3	SHARPIN	FABP3	NISCH
1	6214.4383990326	23368.6949410888	21153.8252603046	20365.8033114956	17233.7430625	16559.933601551	23573.5370388184	27888.3355229145	28278.679304697	25784.5177302491	11926.5944599292	6564.296358163	13597.0854469277	15152.3357016374	20871.6234421592	19882.2984448423	21899.9793507923	24916.6350586758	11471.1015848868	13144.4087224174	11316.0421126236	13024.2320169785	13659.4038506755	10775.7341326223	4056.6482235536	13460.5405355298	33008.1790272215	21145.1817470238	21653.6218700479	15908.7974744745	6904.6195781585	25507.8255979269	13033.8659774556	1203.4199568231	9152.1501698113	4062.2394629167	2241.8417892791	6916.0413750921	6789.2290445546	17068.2130481996	12033.5838831728	2563.8338954696	1545.511856104	570.5729200955	966.9808706238	524.8455158829	3546.1557025856	4784.9901017268	973.0956811892
2	9074.6242474324	28658.8664634217	28207.754907091	27920.2810207014	19370.7282661871	20062.8604485383	35045.1025766602	37649.4959508937	32070.7028305893	30070.9937985313	15084.5949597	8151.9556768638	16373.1824453543	19794.7974316313	26439.6161374302	31320.2561733133	31222.2971621625	39988.7267383634	15452.7334285345	17275.2009275589	14448.0245835392	13606.641093652	18066.5522646893	12052.9647897105	4605.7904521232	23110.9079030246	29677.7009910171	22653.0712142857	31953.1075384965	22627.8451756757	7270.031611349	33214.505816415	15314.7062113706	1505.0267086484	10608.5499595687	4533.4775360574	2599.1678675255	8507.7916395674	6981.246410002	21327.7227518805	15826.4817974325	3402.3851071273	1960.5747861001	669.694499224	1263.4955531634	677.8120144177	4484.4846834475	6291.7253869757	1327.125823059
3	10730.0026070381	27876.3337500855	24454.0597145767	23614.9726900241	12489.7714182156	18707.0687588101	35522.6170624882	38335.5208207358	31111.5514134194	27611.8966939399	16402.1812076816	8516.058614139	15693.1236404098	19137.1366780142	23817.9705065619	29978.4888134109	32769.6044040867	41555.4751516818	15537.4621617356	17269.1418892696	13883.9765059684	13239.7615937758	16965.2132323655	11964.5357326774	4479.6202741886	26556.5332588273	23815.3623415742	17273.8266940298	33046.5370545121	23917.6575433437	6980.2836163793	31446.4755269353	16169.7865792796	1689.3148846926	10733.2775907859	4878.9521830784	2679.4320848535	8708.8332219421	6757.6046827793	20328.362250334	16327.7454641014	3499.1820213507	2018.8861193891	745.0587334357	1450.3060119334	774.026065508	4500.4009594105	5777.0417879436	1193.8588309124
4	12108.9344790882	26529.0269834341	18839.3507046902	17444.4169155295	6840.0722443182	17303.465336706	33555.9965961914	36984.6754302031	29507.7232801512	23592.4430723799	17253.5785481769	8289.0596797803	14976.9625821672	16549.9799287311	20380.814663655	24806.7305498692	32588.7706409883	36945.7587096506	14174.0970890171	16377.75622455	12184.6193386241	13165.1535844692	14252.9554614329	11260.99013625	4797.2628935383	26417.7306014791	22282.2988491455	13219.3371163142	31060.3824806972	23121.7842578125	6624.7819290393	28587.9635146927	17497.3310020729	1883.4872706911	10161.0165572207	5359.760233164	2665.7273480906	8521.1572712373	7135.5806462042	17920.8417327906	15442.65017451	3364.9468313055	2031.1098312674	803.0101553278	1545.9841476292	825.9062730516	4115.7177232701	5209.9652891267	1022.3897226344
5	13250.4067740872	24294.2110448786	14142.8287946556	11691.1373082308	4686.0000243446	15466.9419652939	30516.7680178723	34649.1408014918	27931.3950552012	20570.8160284674	16803.9974191845	8031.3709213858	13322.3076698272	14267.2788352693	17695.0441771849	19437.4475892015	30805.2837238534	30176.8034755075	12574.6946867335	15017.4615115598	10227.2879229883	13570.0337071476	11395.9626251374	10708.1641207144	4994.7484438493	23946.4298847898	21414.1423744185	11601.5351086958	27104.7683965252	20954.4843025078	6702.248723913	25580.1749764337	18635.8427511254	2056.306055959	9093.6135785908	5973.0176355436	2791.696123015	8174.3506069207	7942.3166451301	14575.4380714535	14113.6072127114	3340.4471657583	2038.1422023483	876.154505434	1575.4572893013	864.1216028752	3525.4070453653	4229.2109088887	890.681459519
6	14240.9335320376	22485.4929522767	10635.8798023005	7952.2686200726	3032.3611498127	13794.8981740986	27219.2820074164	32113.80074075	26951.5850531861	18663.6622144393	15524.2967662278	7935.3602697129	12482.5617572057	12757.1369697441	15038.3712521198	14396.8677196717	27636.4515122154	22803.4277711613	11132.2601768707	13348.5281303207	9016.3741534897	13977.1163118881	8690.1950288316	10487.5399391508	5497.8325601956	21170.556000375	21137.2117818471	10040.5060638298	22857.8744761471	17333.0124368932	6773.2172050439	23923.088557263	19378.4207873811	2116.7032736566	8356.3754683196	6673.5317688578	3149.7111593527	7799.6912204953	8660.390119637	12623.0001518458	12544.8582366867	3304.700401922	2049.0684746528	936.9343140369	1571.2848249942	863.9186839908	3107.8242996297	3474.7987125055	802.5814301038
7	15054.2935778053	21666.1973011656	8177.1126888808	5560.0942382712	2088.705590566	13325.0877610269	24450.8507201864	28644.0819001094	26460.9761473814	16705.2683223736	14525.5636079707	7858.0067281499	11498.8918508696	11236.1419828545	13764.2933492342	10413.5676326305	24050.9695185815	17619.8389576134	9592.526777038	12047.1991916571	7720.4120059647	15067.5981514977	6907.5021767962	9674.5092097864	5718.5360250709	17979.3176907219	21297.8451765452	8718.2073439394	19317.6210822921	15625.9402947531	6719.5800331858	22676.6082223543	19621.378271868	2158.1628147303	8001.8290797297	7336.0489017831	3579.5438889011	7686.3098369013	9727.040561551	11854.0186320503	11467.4226804603	3042.924249488	2230.585136967	1021.4126857201	1549.9038878807	816.7429942884	2791.7142661413	3029.6085144673	748.1186655162
8	15769.6302101471	20934.7851141924	6318.2258021398	4083.4386726673	1868.0445132076	12934.5112523978	22489.1087146542	25742.0207971115	25035.1470012851	16539.5874140719	14245.3874575413	7808.3097665373	11023.9650494483	10246.624604878	12755.6408265927	7283.1218963131	20834.811451842	13192.2745204121	8619.6255830998	10850.8032273752	7146.4037024779	15751.9953551193	5567.5315825665	8379.718362251	5776.0876210674	15109.1151915465	22028.4171546958	8476.8841180982	16068.525543267	13830.0767484076	6520.4510315904	22365.3410334604	20714.147930469	2322.6503847854	7250.2451280992	8106.4853139831	3795.1671093319	7286.3976269258	10324.1591771404	11176.1674077072	10756.5431002805	2960.8280170703	2268.5529041561	998.3664087781	1530.3111474723	833.5715207618	2523.9204884336	2786.6752630652	668.814858286
9	16423.4297735187	20331.4619231869	5059.6014789196	3111.4253530214	1546.9367014925	12886.0543936506	20534.5569719454	24006.1364812231	24208.7719058556	15587.1028765994	12737.3700664958	7579.6435039954	9730.0285437601	9657.855949019	11768.2693031838	5475.893653444	18380.8042771653	9935.2339706639	8376.7076818369	10353.0384981847	6208.9296815173	16766.7920028002	4546.0015225883	8416.1392288102	5808.9591313895	12678.5412523021	22497.484174435	8250.2780451713	13415.378094335	12953.0498401899	6516.7324967391	22022.8170544477	21576.7686232394	2540.7237827819	6777.0733501362	8872.2217621574	4153.1501232152	7331.4752127886	11308.8485020635	10687.9743036163	10354.5902597729	2857.4742136206	2385.1279307832	1091.9583375548	1494.5067181565	875.5322556827	2235.8931476778	2776.3656967525	620.8019915859
10	17115.1434368714	20344.6006713217	4242.3458625068	2558.169191951	1433.9642628677	12724.6237429841	18396.8734454496	22211.5572997093	23684.2881935885	14808.9420116789	11119.6290142737	7526.9004694589	9773.3801202187	8918.9824303273	11385.4265926821	4399.9230336865	16681.8626235576	8039.3811719973	8280.1215130082	9599.9768092719	5655.6856272828	17272.8031474743	3804.8082314913	8127.2184239258	5497.4031280475	10668.2605769294	22220.9536167198	7586.4359373134	11770.6422611142	12021.6805904908	6627.1705926724	21708.5065938904	22242.1144876286	2590.6832923192	6671.8422183288	9329.4367627725	4445.1743333157	7388.2490796477	12120.0208127292	10790.5909869414	9706.102166801	2721.1338919589	2330.9995506795	1060.7702549471	1538.6934048405	910.8566009792	2219.6367785982	2702.7803120723	557.6400867213
11	17790.6222471476	19696.8195317297	3774.01338409	2405.2289766524	1331.9647868217	13107.7439926393	17013.8600253063	19746.2444931984	23594.8735188537	13647.5455277046	9990.96785874	7654.9969253839	9981.098263154	8687.6309337497	10905.203754984	3447.3601343846	14979.4483391745	6909.9881692619	8036.4858260137	9483.4805971354	5348.3335666118	17759.7926962126	3377.5041425223	7762.9858207702	5284.3767737324	8963.195477383	22336.1653639375	6949.8186323077	10468.4926399315	11259.2395280528	6674.9722176339	21845.1499713712	23305.4095771603	2693.3992095692	6547.4712493113	9973.4634414735	4886.829590279	7767.9001099377	12865.2381205555	11118.2424762575	9429.8350260354	2623.4911347675	2382.5249517031	1118.2959794989	1559.4717927322	940.8125567598	2149.3111879212	2543.0451885821	562.1326519059
12	18427.9881841385	19440.1381860484	3395.7178544011	2235.3465135672	1045.3072007435	12974.0977312511	15750.6907533431	18497.7504298916	22715.6428042325	13394.2301410861	9912.0278612074	7917.2968331833	10085.0540424575	8447.5578777901	10678.4938858602	2891.3434664304	13597.1337700885	5995.7155974802	8091.1553106505	9243.8495736497	5074.5920488828	18446.5042327234	2820.9593378726	7511.477342961	5650.3939909519	7356.3119337547	21623.9462399923	6812.8803237952	9438.7469752239	10415.4745835962	6563.321040393	22313.3915266986	24098.0149074123	2924.4486407072	6474.2357109589	10969.9639881154	5459.751669055	7592.4644268631	13534.9185397137	11491.4996788872	9331.5483564336	2699.3587996364	2435.9485981849	1183.0505575115	1637.7514654719	967.1860326949	2093.840384573	2416.5517504375	554.9580296349
13	19116.3306319808	19213.3675765068	3093.6055976735	2069.079695413	966.8524832714	14092.90942753	14530.5213510827	16826.4909713674	22943.7598503631	13500.5319658905	9977.1655107683	8061.6788210932	9706.7251718075	8450.3606245971	10379.1205594959	2648.6484513166	13048.4026402295	5687.1148390068	7969.1904638767	9160.1850531425	4494.3881605433	18665.0151367139	2628.9483265391	7128.1155679335	6065.7266131526	6287.4914097011	21083.8288838059	6446.6700184049	8561.660417004	10509.4380707547	6545.6102321814	22631.6946140623	24447.2817171882	3010.969788177	6559.7786320755	11970.9145746956	5832.2058468382	7699.1773036376	14377.6528058471	11359.8298026172	9540.1098973334	2766.754851738	2520.2128179941	1167.7674659751	1616.8932885474	1039.2128176426	2132.518444252	2226.966661444	475.944105712
14	19829.3417991222	19152.144400031	2790.344659402	1843.7751910795	1074.2357992424	13721.0275813283	13645.664502707	15907.9281377822	23153.4432290499	13837.9662770471	9190.4083166687	7977.0097575492	10325.5993082722	8114.9062233794	10002.5760163645	2319.4060315737	11985.1041686902	5331.0223540668	8047.6144369378	8691.2554250963	4231.8416181229	19293.4266543594	2651.77765831	6915.2859999511	6562.7667667199	5409.4244217589	20806.48010726	5882.5375661539	8005.1576918679	10178.9738190476	6633.1186955056	23245.6825607675	24910.4285517651	3186.5907062349	6671.3855808219	12806.6702207012	6149.1750704511	7940.8412970013	15169.442223753	11427.4817436865	9877.9434745481	2738.4368372116	2611.6241035282	1204.9068975147	1746.1232887316	1206.756727069	2102.2444602821	2198.7646816894	489.8313385904
15	20560.1120587492	19253.2700899777	2668.35169357	1640.1550495856	1076.871237037	13959.6749449546	13388.5306193809	15491.8646377658	23126.1243799734	13652.9616997786	9047.9480290394	8433.7278826084	9552.7646453896	8118.8588602347	9617.29379763	2131.0742142471	11999.0698651557	4909.1838421737	8140.8711612183	8851.1019188854	3970.5252384234	20515.5852110254	2430.6026615917	7219.6048416277	6844.0026697409	4711.6767789804	19792.2690956777	5906.5395585586	7315.7735791146	9346.5359388715	6935.4826396104	24002.6681914063	25672.6979789383	3356.1587255073	6613.9355327869	13614.7941335808	6488.307621196	7923.6569288333	15644.6181501645	11450.4078297092	9987.0754793631	2811.9469393688	2649.8608532908	1356.012727288	1870.2250073292	1311.8749419866	2047.1291228168	2286.0965331563	519.974209932
16	21231.7324775553	18723.3227890229	2588.310154151	1555.596953546	994.7181776062	13953.9506512954	13003.3312091055	14647.7347908974	22861.2112135623	13413.3959550995	8338.1922231051	8750.307925759	9183.0752697517	8176.2896422037	9965.2933972748	2088.9629888722	11416.5121473416	4855.6646362285	8054.1892313211	9092.7269479904	3888.2651294798	21000.7461852322	2342.0687499709	7381.8506022411	6980.7665094676	4221.0239641909	20302.0017316556	5938.0875828221	6940.7688525611	8982.4073745981	7160.9662632159	24699.3989990054	26582.7658373705	3553.0127306639	6786.4655837912	14842.128698774	6861.1152642552	8030.4093347696	15926.3262097294	11715.5075847861	10293.1500512265	2864.4129191928	2702.1401479149	1332.5964590116	1959.5918831183	1362.726127138	2068.273510925	2239.5299868538	502.7021117484
17	21803.8597522589	18987.9860899813	2505.0487452633	1489.7050882393	956.4849078947	13792.544886808	11734.4994254379	14083.2418529877	23685.4543956584	13473.4789159617	8452.2120369345	9066.2625062509	9064.9583545941	8112.1718514282	10344.8208091052	2099.0474769422	11026.6446809241	4760.343634012	8503.3981327917	9076.4124042195	4360.6257716755	21528.8169192161	2368.0811432232	7265.0568531229	6802.9330352344	4172.7732041393	20076.562926532	6100.8529615385	6461.9047094824	9025.4975557276	7514.8337133621	24971.7370124316	26969.5619230429	3904.8176374824	6766.000945946	16061.9310685457	7207.8593300189	8492.0828995311	16687.9279615042	11813.002279575	10350.114604774	3096.4748710786	2679.5109353812	1380.4227987614	2095.2647349527	1509.1318461067	2094.4341397827	2148.9078990369	489.4707559127
18	22376.4361317226	19158.2596598342	2424.4766000283	1614.7899738276	775.8274333333	13965.8872302479	10997.3163460962	13771.7565040647	23481.251915326	13536.8936749026	8643.3091477226	9384.9568756131	8997.2263317659	7948.1299833859	10177.3158100506	2010.9693988688	10352.9118312513	4467.3773486698	8663.0221069392	9199.4126976487	4448.9066431635	21768.1522520798	2381.7457334612	7115.7370149274	6320.0038902395	3956.3657590744	20315.3687519897	6039.8868792049	6078.0164655311	8498.5912845659	7794.9371475771	25050.0956643744	27507.326125221	4317.2030748095	6633.8118002755	17016.6204538353	7984.760911061	9111.907575003	17369.4030565817	11603.1346381411	10488.3812246486	3207.2393989593	2774.2643899052	1326.7951622436	2299.4673764122	1697.3527165357	2166.7921500809	2291.5277495506	479.427584638
19	23002.3425840822	19210.8547262843	2368.9233828189	1675.2588991784	737.3334564394	14688.7681790987	11120.6464585466	13612.7612481369	23234.237265785	13242.2965680484	8683.4304116305	9448.06938546	9166.7427367405	8071.6190674279	9985.8920306437	1994.8815507349	10603.8358644501	4396.4772947796	9025.7252496688	9377.4146566884	4542.2906079868	22789.9080712276	2326.7269432223	7383.6917774096	6560.5289185822	3745.028710525	19935.9066133376	5708.4825317221	5884.525907368	8630.522208464	8258.6869814815	25079.6913756834	28382.1107911958	4687.9442718978	6724.3588328804	17969.3398436955	8757.5752437454	9128.9622888237	18344.9875573948	11908.470820396	10692.7318801576	3394.9241053824	2955.3194015798	1358.5329719798	2409.7512863841	1759.9964564111	2117.338962019	2515.7573206459	498.5887803583
20	23646.5516468954	19376.7853679743	2340.0940948027	1676.8323500247	826.2996105072	15479.1996417277	11404.0714078332	13242.6034657623	23390.9097802246	13197.7042471602	9083.0959475368	10124.9865407411	9253.0552725238	8366.4977423555	10222.7627876635	1861.8278832756	10687.6120428595	4178.5420244977	9217.3921114507	9657.6659555864	4721.2171549796	23114.4567072251	2568.6953459119	6918.7382123404	6859.6002589764	3427.6859793915	18790.276779764	5637.6504285714	5642.6430445874	9313.5687192192	8690.4837935484	25607.1675384766	29068.0561842077	5181.6158638125	6850.2473665768	18947.4787168857	9709.4608136636	9143.969860416	19492.6284731204	12514.6453347206	11046.3253110497	3385.4294731479	3186.8919513191	1306.2878773786	2460.6036615723	1829.2836415082	2163.6815677929	2471.9061462532	510.6481811039
21	24369.8315477714	19561.542411138	2359.4286525087	1568.8213998434	816.2613176471	15423.0684160804	11662.5091415468	13000.4330625534	24058.1202051944	13203.3835612394	8507.606905593	10454.5756097129	9900.257102892	8619.949610611	10185.7066335592	1848.0662278534	10512.0587583049	3905.9976324203	9299.7473541542	10101.1714000877	4348.8228470091	22976.70688756	2785.0475095185	6719.7114836596	7223.1403110927	3270.3536363393	18218.1055259714	5897.2751266026	5566.858046342	9341.7279703833	8892.3218409611	25743.6501722755	29627.6619593497	5641.2426739359	7049.5723756983	20070.4135615079	10447.4957169238	9330.6992565062	19914.1766683885	12581.1814309591	11150.3983937506	3374.7570099378	3448.2111953398	1411.8458721041	2523.5569385187	1939.5544304937	2221.9404076473	2404.898129254	536.0877147654
22	24963.5459975851	19735.524341087	2279.6308465058	1428.8101906953	716.4788655303	15547.7462938914	11386.9698156357	12819.6185264824	23960.4233675498	12757.329227146	8780.402600992	10852.3818764702	9816.5247643603	8872.2485731665	10729.2557297093	1910.5332506484	10298.2848695051	4111.0279543148	9712.0526334411	10348.4369474236	4195.2016479262	23297.5082431629	2353.957565012	6844.9001775486	7513.4572692867	3206.0583670383	18340.2263199851	6151.1982024169	5314.6336957556	8631.9239028213	9499.2847037037	25691.4652325816	30528.0263996195	6006.9743017446	7198.9493899457	21428.6859037437	11410.2851363469	9468.3077318343	20689.5654250651	12644.0614386837	11116.7940787269	3581.0127082366	3640.1564132059	1488.4790248804	2610.8745836639	2145.8614368878	1969.4627029047	2464.3114400882	526.1370590791
23	25618.3704067095	19928.1705903639	2306.6203681937	1226.8654865231	762.5084314815	15815.9883806767	11348.2589375609	12983.401407543	23885.9775757681	12959.5458658425	9808.4904691635	11116.0645421199	10243.9145860786	9207.8412970078	11138.3939631405	1940.0130771598	10354.4244807645	4334.6376367528	9911.8190916298	10762.7145995824	4320.0754341301	23378.2464229439	2284.3057450555	7151.8001600543	7143.4246658239	3084.1999416433	18371.1003021746	6261.8633761468	5193.061756318	8545.739681672	9944.4825242291	25661.8349390983	31014.2533608969	6758.9857213727	7005.933023416	22715.0022017369	12330.3795086105	9749.0531667703	21216.395011977	12887.6652800692	11474.6544564129	3870.5587788167	3977.7150151038	1519.2783305007	2689.667189819	2247.5644926634	2108.1099367265	2672.2660030144	534.6998889138
24	26299.1575101182	19610.332564341	2233.8682096603	1103.9920013602	810.4184123134	16086.3179732453	11589.2482163773	12883.5805583103	24123.454685668	13408.7590781099	10365.7971111465	11548.3222415527	10164.5824180967	9815.1006985223	11199.1505108092	1962.8900330267	11121.3630757553	4395.3361549198	10380.9187197981	11017.7791311122	4427.8181049272	24106.0586624325	2347.1679049788	7310.1617801838	7607.0984424244	2982.7527385456	18922.1800714217	5909.1822103659	5123.0402216176	8861.0797972136	10290.6028543478	26412.2378014027	31895.7482179088	7637.4491758376	7457.3401520548	24219.9602320135	13139.0362335764	10056.721856966	22015.5500219475	13131.4076285369	11691.3963358525	3875.7030100856	4371.3798823209	1569.7846005185	2697.1598872158	2461.0498683603	2199.4768674088	2831.2404312863	495.6570920869
25	26914.9713942018	19807.9362192327	2225.1498502968	1036.0868243965	847.4306278195	16795.2452268401	11609.7911401288	13010.5506351157	24586.752083766	13130.441842827	9420.6625753419	11849.2335710532	10513.6616125208	10077.3819595511	11434.0538843236	1926.6863230069	11051.9550125001	4435.700962679	10426.6986663818	11257.3495553839	4522.2510969506	24713.8185373463	2418.4885779603	7032.7149500973	7853.2059809331	2900.450999202	18863.3380967571	5572.6939230769	5242.3953556423	8863.2891510903	10902.4558387446	26592.3974061395	32139.7092608879	8012.4665780319	7957.3590107817	25769.8948692034	14470.9852328867	10248.0972927816	22446.4315487102	13567.0889070512	11739.2859564111	3962.2860683424	4540.8518813231	1726.8125305057	2668.0661084842	2655.7196543443	2350.5510604662	2803.4741036204	540.901859444
26	27423.821945925	19839.5400925899	2201.9931902518	998.1546011378	718.0086398467	17126.4030945123	11610.0116383019	12911.6012910168	24710.3323542256	12805.13996544	10464.1893879734	12105.0253892649	10002.0295954932	10060.42056701	11609.465933722	2021.1688747819	11329.7121235762	4442.7074143134	10395.1964964072	11608.8448637566	4974.3612587031	24951.2440389358	2453.6876825336	6720.8747322607	8330.8274762991	2994.2354882828	18499.3343175757	5328.1508912387	5177.2184775667	8681.7527572816	11443.1109421397	26843.407213512	32283.8547594833	8674.3836806674	8096.6715714286	27174.9615776886	15742.1491822744	10523.3644049855	23317.68057063	13540.9930772781	12500.4735804462	4136.0841607111	4721.8716157759	1703.0122050964	2899.8377539384	2710.3789744419	2310.9668031777	2756.5888273673	527.0562184991
27	27851.3642002143	20141.0923452944	2221.8105944902	1024.6613277592	779.1873825758	17204.1829776986	12070.6651760101	13167.8059141213	25265.6871153617	13132.4410075805	10046.1308953329	12719.7155370086	10291.4792630573	10141.1369428008	11653.1983081163	2064.648483698	11388.4155722125	4588.2400722537	10674.8635086638	12335.0036350879	4955.6012133183	25260.1386517246	2619.1180728329	6454.8198257817	9064.0350568265	2974.6546963128	18191.5991572522	5193.4219	5224.9239676673	9054.115768254	12106.3953842697	26401.6580215845	32830.355835648	9318.7171732509	8228.8505479452	28506.3173515131	17207.7509459487	11041.6390927393	23826.3792339463	14126.3986238029	12917.3723310162	4512.5714201595	4950.9647535631	1725.6479062716	3163.8437132312	2802.9839037584	2277.2338646322	2691.8269752021	519.7315285615
28	28294.9866752385	20491.1860275443	2194.9085605375	1045.1071131537	856.1252124542	17525.6677746787	12179.9562907257	13376.9445888974	25857.505009507	13155.8637410082	10042.7251500088	13352.1901941045	10045.3818207689	11032.0494767359	12316.9482991045	2269.4568876875	11661.275589268	4668.3476213763	10637.7010417765	12661.0047531094	4956.994510609	25212.6114180184	2711.956138607	7161.9627332314	9252.9647574633	3002.4621476042	17064.715773993	5223.4676567164	4956.6826493501	8844.6964307692	12865.1686058315	26583.0348688412	33249.5682810883	10215.0877066625	8634.495819407	29699.4946629837	18791.3074253447	11426.4200477879	24352.5662356813	14318.2026163942	13382.0833820505	4903.8810543936	4998.6890691903	1753.5297854775	3292.956809941	2862.6591412593	2489.5943309863	2877.6809054907	546.5675824221
29	28653.1094053122	20607.3403199543	2190.2024278892	954.7466795528	896.7858226415	18405.7423940368	12370.1339175979	12876.9067236956	26232.6484202286	13397.404445383	10271.2945551123	13633.2657753898	9920.501053047	11521.8980065623	12377.3431137527	2523.8391178564	11469.9669159769	4604.3232054848	10987.4346907391	13099.17687675	5075.1606549045	25133.6887080949	2923.9142498737	7301.406694252	9538.7822672016	3139.8326999051	16266.957597515	5416.2202012384	4651.5313958948	9020.8521967742	13465.2674781659	26868.9864457239	33903.1566197148	10895.3992388554	8934.2534657534	30852.602569215	20489.9708574167	11854.885374113	25174.3315339762	14259.221628084	13873.3300645253	5199.2944704145	5069.5030812829	1822.8849697598	3408.7824299884	3065.3317454202	2511.3508530995	2862.2852494674	581.470143995
30	29069.2859847865	20789.317895987	2141.78915314	955.2025779791	991.0654520295	19139.7724620652	12095.594439997	12990.1993344349	26174.5867546294	13573.7725788105	10313.8532696724	13905.6758066007	9933.443372105	12152.6065557883	13009.9143648999	2520.467964734	11837.2719369449	4853.9452400991	11489.7202240205	13467.4923310763	5594.4013629738	24935.6242293055	2869.3352953609	7550.6802473397	10093.2042331136	3082.3350175723	16779.4465665991	5185.7354695122	4461.7136927582	8914.4455875796	14182.3590947137	26822.765345197	34287.2244549853	11897.5101557081	9501.3378196721	31843.3284508579	22302.4058256893	12223.769514327	25989.3986736931	14563.6458752574	14133.7632187357	5356.3503589315	5291.2215727542	1876.6085592917	3550.3719086762	3182.5039403646	2633.5013850296	3198.9184350026	602.661010663
31	29405.9969409101	21087.450964841	2133.4658212651	954.4225748193	1162.6133146718	19099.440158708	12217.0320237656	13233.0630492924	25840.0090398726	13382.7525435806	10461.4860069246	14088.0152096983	10103.5414182893	12551.3881282191	13433.4507537773	2573.8186549981	11805.1684249629	4881.8485474325	11867.8346705028	13583.0375322064	5773.3310583949	24461.8483238582	3030.0100086976	7561.9084720344	10348.7423531182	3071.7617418375	16523.3949041556	5325.142371988	4372.6110598414	9197.8890714286	14852.2213580786	26636.4278905532	34518.9911206515	12632.2367845521	9888.8119728261	32945.6941333292	24058.0365641074	12667.4035842971	26438.1530132913	15175.1879553659	14574.9811066218	5345.8377657137	5680.9204366138	1872.6045360342	3621.0139386554	3362.8773896499	2769.6299268869	3003.671414918	703.8615026358
32	29468.7724858022	21247.6409795219	2089.0952010972	876.2378287658	1170.3575444444	20376.1577407699	12898.9930345527	13738.9414298016	26173.2383619835	13729.1985871915	10577.4420876369	14503.266028548	11023.6295569136	13395.4640958779	13437.6746291249	2819.9634253383	12090.0459048213	5079.5371755279	12121.1042484452	14574.9416792738	6154.3062542472	24174.9622426351	3115.5311149071	8079.5456782082	10426.7317637165	3065.5490594923	16487.4412647394	5002.7675864198	4307.4022001096	9478.372528481	15428.6132401316	26178.9369151634	34667.0783981943	13677.9850389423	10485.2979060773	33798.8912132351	25620.2132788376	12831.7835510601	27044.3376109552	15994.2228537725	15090.7219057612	5379.4288702612	5866.8093779737	1954.0344416531	3731.7026106943	3713.5084833359	2690.3775645264	3119.4868277235	726.2112419371
33	29521.8546315796	21616.9776370364	2082.2471573493	783.5832877776	1077.9688707224	20927.6801028721	13191.0065737623	14050.6301163383	27228.1696676426	14245.0975492877	10609.9259375797	14840.4892216326	11550.2057105679	14277.1742307601	14189.4956622219	2965.6670014053	11959.2809503024	5209.0522505794	12414.2850846115	15045.0350312017	6539.9752894967	23777.9384479791	3225.8228865879	8160.0197152481	10756.0809096387	3058.3109943235	16635.4163995994	5313.2372105263	4316.0601905654	9104.740866242	15848.6437343413	26896.8866039595	35053.925274951	14895.4582588344	11004.6159769022	34421.253962356	27407.1772933995	13376.1885043213	27285.4836586653	15914.5089179003	15614.2433915659	5827.9810342879	6028.2307270332	1993.0044854324	3829.9448660327	3977.0778852612	3010.0239752767	3156.2253735505	784.7116349611
34	29439.3454563279	21473.1443648533	2079.5576142571	798.467774727	974.3593415094	20866.8105583536	13231.0392563708	14158.1967882564	27713.6551823197	14546.2626326077	10115.438563137	14927.5033535295	12059.4378927226	14936.8398990768	15072.6174692268	3086.9695363064	11784.4714903748	5399.5608165759	12895.9041181877	15499.9557611441	7196.2298031751	23302.9156068286	3368.4064503806	8225.9601883267	11475.6309162873	3199.7997592455	16244.0748360718	5366.4415136364	4361.2714801564	9264.7400941358	16238.7575387168	26466.3216423536	34935.5230927247	15974.4150642443	11775.1012540541	35343.9724148718	28334.905980683	14215.6304165138	27627.1016975237	15973.0465024073	16170.3033681181	6014.7029109628	6381.8182224055	2164.8892363041	4133.2595140394	4103.8197425929	2926.5595983692	3479.8403102901	846.5319132142
35	29146.3376807971	21598.0396923345	2034.0582061636	858.5812386027	1051.4721413044	21744.5290679194	13615.4946626104	14444.1800280119	28726.3056171993	15121.371679706	11085.0257594757	14967.5228461382	12801.6301482877	15880.9064520354	15487.0923242569	3138.8007736474	12306.7797305314	5496.9071640801	13054.8493315794	15968.8152200512	7690.9083203945	22354.8321518808	3416.5534534506	9239.779253769	12424.1241006875	3241.9342279365	16163.1142037536	5245.7048519638	4231.607506128	9069.6150736677	16099.7247554348	27453.5326120006	35053.8768262987	17008.7014017195	12277.1768712329	35972.414717763	29278.3054057889	14755.3478355937	27354.3992954964	15934.7040858893	16519.1295649875	6368.0694149298	6474.7001272364	2310.6997319609	4412.0022013567	4211.2580921774	3098.4437526243	3727.1895971935	932.1573810449
36	28802.502863486	21870.4142816834	1972.5011932561	823.5160801921	1089.3299045802	22756.2800121479	13381.3269868676	14413.8969507838	29116.7208424605	16107.7932271077	10470.1000874525	14604.7245448572	13520.7250283928	16701.0399100738	16227.0951683197	3395.5373390709	12748.26614568	5773.9585913134	13311.5879315876	16456.1074394585	7778.4622736745	21754.6715778324	3632.0896974296	9600.3872921764	12506.8959100786	3416.5177096833	16696.733854804	5152.9881854103	4148.9305285779	8717.7652958861	15925.5023092105	27277.2916642906	34889.9256108461	18036.7391646643	13068.4702425068	36532.8596673756	29856.3047249029	15374.0124785428	26855.8260746411	15776.479283485	17049.5549732365	6887.1518867603	6820.3074896377	2496.2943640944	4508.8121980302	4246.3004574572	3166.2256184924	3768.4601154952	1015.6853037786
37	28226.4192904683	21784.5262350484	1955.4746993261	822.0400226408	1116.9338461539	22311.9671946641	13356.9858280487	14511.2522941969	29763.9346380482	16080.5039180071	10404.5738480361	14831.8551188984	14238.732373921	17738.871925436	17378.3795464649	3606.2142697167	12788.8264143312	5967.108049105	13867.1975434277	17276.4643725049	8068.4439647335	20616.7425907629	3828.3067834019	9665.5225631224	12505.221297934	3567.7046969546	16184.8387449345	5027.2496444101	4226.4881801654	8901.3117412141	15791.8551244541	26874.7106621981	34570.9860611527	19058.3730543965	13887.6628405995	36617.3978020087	30103.8098157676	15880.8263600097	26163.3769684441	16342.0008916626	17755.7571077011	7500.2187715535	7119.7046370178	2494.5179761559	4431.9893765055	4300.9031407559	3605.2856313319	3990.7159624785	1091.8629231926
38	27219.5457876111	22198.8714380544	1943.9612353179	767.6548191278	1337.3549535316	22122.2962145101	13823.9633051861	14708.1101390732	31097.3673319259	16959.5380707946	12049.2483336433	15466.9770392042	13931.7643201444	18774.1948852539	18281.6768352959	3636.1738565287	13142.3818990882	5949.3155407374	14532.4838499631	17112.0360598237	8420.0096371253	18886.6334206974	3584.2666830567	9992.4275674362	14110.7031517107	3824.6824775879	15436.7567819051	5033.8719746269	4170.1442648691	9231.9610278638	15964.1628135776	26690.2155722612	34111.5327822859	19859.1984254436	14256.815001355	36041.475107625	30362.6033255087	16322.6643981846	25556.078953773	16972.3327312442	18722.6095439884	8373.2227484482	7504.5373018138	2514.218535942	4629.3731828227	4323.1153724817	3842.0595292305	4161.0348535495	1214.0253151314
39	26118.387160526	22702.63576771	1920.8444348006	728.601304113	1384.509676259	22209.1450468764	14816.3264724121	14655.1889929048	31438.1388448079	17351.8327802757	12050.8823172235	15720.3047345354	14584.2286654722	20057.6250986899	19261.721492368	3553.3856753089	13870.1932547933	6312.7200087736	15047.3407140636	17284.6786166299	8858.1273496929	17635.814692189	3650.5481457524	10134.0751217694	15095.0122876579	4293.1091728244	15354.0088011258	5182.9679107143	4089.6285000669	8919.6287837838	15766.6585813704	26668.588936044	32809.174534966	20301.2766728416	14821.4188059299	34905.0027812918	29761.8470861004	16777.3252481692	24626.1947067588	17445.3475114903	19523.7009067423	8451.5532946246	7809.1205901877	2554.9174310034	4711.5436244879	4457.7908888289	4068.9640700274	4281.1568857242	1307.6073364761
40	24751.7533367609	23314.5959536976	1879.807532547	577.7651487486	1385.493025	20885.8782483992	16453.1853927002	14805.5630552687	32296.1123991105	16819.018181566	11160.2344392065	16089.9423016094	15839.7109921487	21179.4112208923	19592.7819997537	3735.9949803884	14477.3974724243	6796.7477833872	15410.8461511356	17700.0843871701	9574.6087329819	16000.9416293072	3936.8809482726	11040.8593385058	15790.9521282808	4649.0058033313	14222.2312913077	5135.810108631	4058.4448021227	8559.151972973	15243.7161316916	26632.5171151101	31008.6398342357	20347.1932235287	15595.8830026954	32926.8999694339	28315.6488373612	17398.7150615132	22672.7532973371	17666.6968341396	20203.9564924562	9142.1410095466	8405.9153997378	2633.8636296584	4930.1109004963	4771.5018223095	4744.3918101024	4551.6412221306	1507.1306518214
[truncated: 33 more columns]
